# Supplementary material for: Skin temperature and reproductive condition in wild female chimpanzees
Source: PeerJ. 2017 Dec 5;5:e4116. doi: 10.7717/peerj.4116 (PMC5721906; doi:10.7717/peerj.4116)
Supplement: Supplemental Information 1 [file peerj-05-4116-s002.rmd]

---
title: "Skin temperature and reproductive condition in wild female chimpanzees"
author: "Guillaume Dezecache, Claudia Wilke, Nathalie Richi, Christof Neumann & Klaus Zuberbühler"
date: "19 June 2017"
output:
  pdf_document:
    toc: true
    toc_depth: 2
fontsize: 11pt
geometry: margin=0.8in
---

```{r setup, include=FALSE}
knitr::opts_chunk$set(echo = TRUE)
options(width=90)
```

```{r, warning=F, message=FALSE}
# load necessary libraries
library(lme4); library(car); library(effects); library(MuMIn)
sessionInfo()
```

\clearpage 

# Data set annotation

The data for this study are in `chimpskintemperature.csv`. The data set contains the following columns:

  + **Date** The calendar date the image was recorded.
  
  + **fem** Subject ID
  
  + **img** Image ID.
  
  + **temper** Subject skin temperature ($^\circ$Celsius).
  
  + **humid** Humidity (percent).
  
  + **dist** Distance between camera and subject (meters).
  
  + **ambitemp** Ambient temperature ($^\circ$Celsius).
  
  + **bodypart** Bodypart of the subject.
  
  + **preg** Was the female pregnant (1) or cycling (0).
  
  + **swell** The swelling stage of the female (0 through 4).

\clearpage 

# Read data and raw data figures

```{r, fig.height=7, fig.width=8}
xdata <- read.table("chimpskintemperature.csv", header=T, sep=",")

mypars <- par(no.readonly = T) # save graphical parameters

# settings for graphical adjustments (separation, jitter etc)
offs <- 0.15 # separation of groups
offs2 <- 0.05 # for point jitter
offs3 <- 0.1 # for median width

# create layout
lmat <- matrix(c(10, 1, 2, 3, 12,
               10, 4, 5, 6, 12,
               10, 7, 8 ,9, 12,
               13, 11, 11, 11, 14), ncol = 5, byrow = T)
layout(mat = lmat, widths = c(1, 4, 4, 4, 2), heights = c(4, 4, 4, 1))

# loop through each bodypart
for(f in levels(xdata$bodypart)) {
  # set up empty plot
  par(mar = c(0.7, 1, 1.7, 0.1))
  plot(0, 0, "n", xlim = c(-0.5, 4.5), ylim = c(18, 38), ann = F, axes = F, 
       yaxs = "i", xaxs = "i")
  
  # extract relevant data points
  temp <- xdata[xdata$bodypart == f, ]
  preg <- temp[temp$preg == 1, ]
  cycl <- temp[temp$preg == 0, ]

  # plot points for cycling and swelling
  x <- preg$swell + offs + 
    runif(n = length(preg$swell), min = offs2*(-1), max = offs2) # add some jitter
  points(x, preg$temper, pch = 16, col = rgb(0.2, 0.2, 0.2, 0.3), cex = 0.5)
  x <- cycl$swell - offs + 
    runif(n = length(cycl$swell), min = offs2*(-1), max = offs2) # add some jitter
  points(x, cycl$temper, pch = 16, col = rgb(1, 0, 0, 0.3), cex = 0.5)

  # plot medians and quartiles
  x <- tapply(preg$temper, preg$swell, median)
  xx <- as.numeric(names(x))
  segments(x0 = xx + offs - offs3, y0 = x, x1 = xx + offs + offs3, y1 = x, 
           col = rgb(0, 0, 0), lwd=2)
  x1 <- tapply(preg$temper, preg$swell, quantile, probs = 0.25)
  x2 <- tapply(preg$temper, preg$swell, quantile, probs = 0.75)
  segments(x0 = xx + offs, y0 = x1, x1 = xx + offs, y1 = x2, 
           col = rgb(0, 0, 0), lwd=1)

  x <- tapply(cycl$temper, cycl$swell, median)
  xx <- as.numeric(names(x))
  segments(x0 = xx - offs - offs3, y0 = x, x1 = xx - offs + offs3, y1 = x, 
           col = rgb(1, 0, 0), lwd = 2)
  x1 <- tapply(cycl$temper, cycl$swell, quantile, probs = 0.25)
  x2 <- tapply(cycl$temper, cycl$swell, quantile, probs = 0.75)
  segments(x0 = xx - offs, y0 = x1, x1 = xx - offs, y1 = x2, 
           col = rgb(1, 0, 0), lwd = 1)

  # add axes
  if(f %in% c("Ear", "Foot", "Neck")) {
    axis(2, tcl = -0.18, xpd = T, las = 1, labels = NA)
    v <- c(20, 25, 30, 35)
    text(labels =  v, x = -0.68, y = v, xpd = T, cex = 0.8)
  }

  if(f %in% c("Neck", "Nose", "Swelling")) {
    mtext(text = 0:4, side = 1, line = 0.3, xpd = T, at = 0:4, cex = 0.5)
  }
  
  # add body part labels
  box()
  rect(-0.5, 38.5, 4.5, 40.5, xpd=T, border = NA, col = "grey")
  text(2, 39.5, labels = f, xpd = T)

}

# add overall axes annotations
par(mar = c(0, 0, 0, 0))
plot(0, 0, "n", axes = F, ann = F)
bq <- bquote(plain("surface temperature (")~degree~plain("Celsius)"))
text(-0.1, 0, labels = bq , srt = 90, cex = 1.5)

plot(0, 0, "n", axes = F, ann = F)
text(0, 0, labels = "swelling stage", cex = 1.5)

# legend
plot(0,0,"n", axes=F, ann=F)
legend("center", col = c("red", "black"), legend = c("cycling", "pregnant"), 
       pch = 16, pt.cex = 1.2, bty = "n")

par(mypars) # reset graphical parameters
```

\clearpage 

# Data preparation

```{r, fig.height=3.2}
# check distributions, transform if necessary and standardize
tempermin <- min(xdata$temper) # keep minimum temperature (for back transforming in the figures)
par(mfcol = c(1, 2))
hist(xdata$temper)
hist((xdata$temper - tempermin)^2)
xdata$temper <- (xdata$temper - tempermin)^2

hist(xdata$ambitemp)
hist((xdata$ambitemp - min(xdata$ambitemp))^2)
xdata$ambitemp <- scale(xdata$ambitemp)

hist(xdata$dist)
hist(sqrt(xdata$dist))
xdata$dist <- scale(sqrt(xdata$dist))

hist(xdata$humid)
hist((xdata$humid - min(xdata$humid))^2)
xdata$humid <- scale((xdata$humid - min(xdata$humid))^2)

# recode swelling as factor
xdata$swell <- as.factor(paste0("s", as.character(xdata$swell)))
```

\clearpage 

# Data analysis

```{r, fig.height=7.5, eval=TRUE}
# fit full model
res <- lmer(temper ~ swell*preg +ambitemp +dist +humid 
            +(swell +preg|bodypart) +(1|fem/img), data=xdata, REML=F)

# diagnostics and assumption checks
par(mfrow = c(3, 2))
VarCorr(res)
vif(lm(temper ~ swell +preg +ambitemp +dist +humid, data=xdata))
hist(resid(res))
plot(fitted(res), resid(res))
qqnorm(resid(res)); qqline(resid(res))
plot(resid(res) ~ xdata$swell)
plot(resid(res) ~ as.factor(xdata$preg))

# fit null model
null <- lmer(temper ~  ambitemp +dist +humid 
             +(swell+ preg|bodypart) +(1|fem/img), data=xdata, REML=F)

# compare null and full model (likelihood ratio test)
anova(null, res, test = "Chisq")

# test interaction
red <- update(res, .~. -preg:swell)
anova(red, res, test = "Chisq")

# R2
r.squaredGLMM(res)

# show full model results
coefficients(summary(res))
```


\clearpage 

# Plot model results

```{r}
# create plotting data (via effects package)
pdatares <- data.frame(effect("swell:preg", res, xlevels = list(preg = c(0, 1))))

# draw empty plot without axes
bq <- bquote(plain("surface temperature (")~degree~plain("Celsius)"))
plot(0, 0, xlim = c(0.5, 5.5), ylim = c(45, 220), xlab = "swelling stage", 
     ylab = bq, type = "n", axes = F)

# make x-coordinates
xvals <- c(1:5, 1:5) + rep(c(-0.18, 0.18), each = 5)

# add point estimates and CIs
points(xvals, pdatares$fit, pch = rep(c(15, 16), each = 5), 
       col = rep(c("red", "black"), each = 5))
arrows(xvals, pdatares$lower, xvals, pdatares$upper, code = 3, angle = 90, length = 0, 
       col = rep(c("red", "black"), each = 5))
box()

# draw axes
axis(1, at = c(1:5), labels = 0:4)
labs <- seq(25, 35, by = 1)
ats <- (labs - tempermin)^2  # backtransform to original scale
axis(2, las = 1, at = ats, labels = labs)

# legend
legend("topleft", legend = c("cycling", "pregnant"), col = c( "red", "black"), 
       pch = c(15, 16), horiz = T, bty = "n", pt.cex = 1.3, cex = 0.9)
```


```{r, fig.height=8, fig.width=8}
# create new data frame with predicted values
newd <- data.frame(expand.grid(bodypart = levels(xdata$bodypart), 
                               swell = levels(xdata$swell), preg = c(0, 1)), 
                   humid = 0, dist = 0, ambitemp = 0, fem = NA, img = NA)
newd$pred <- predict(res, newd, re.form = ~(swell +preg|bodypart))

# a function to plot per body part
plotfunc <- function(bpart, MAIN, YLIM, legendpos = "bottomleft", xdata = newd) {
  # select bodypart
  pdata <- xdata[xdata$bodypart == bpart, ]
  # cycling first, leftish (to the right: pregnant)
  pdata$xcord <- rep(1:5, 2) + rep(c(-0.15, 0.15), each = 5)
  # cycling = red, pregnant = black
  pdata$co <- rep(c("red", "black"), each = 5)
  # cycling = square, pregnant = circle
  pdata$ps <- rep(c(15, 16), each = 5)
  # set up plot and add axes
  bq <- bquote(plain("surface temperature (")~degree~plain("Celsius)"))
  plot(0, 0, xlim = c(0.5, 5.5), ylim = YLIM, "n", axes = F, xlab = "swelling stage", 
       ylab = bq, main = MAIN)
  axis(1, at = 1:5, labels = 0:4,lwd = NA); box()
  # y-axis: backtransform
  labs <- seq(25, 35, by = 1)
  ats <- (labs - tempermin) ^ 2
  axis(2, at = ats, labels = labs, las = 1)

  # separate swelling stages by lines
  abline(v = seq(0.5, 5.5, by = 1), lty = 3, col = "grey80")
  
  # plot point estimates
  points(pdata$xcord, pdata$pred, pch=pdata$ps, col = pdata$co, cex = 1.5)
  
  # add legend
  legend(legendpos, legend = c("cycling", "pregnant"), pch = c(15, 16), bty = "n", 
         col = c("red", "black"), cex = 0.8)
}


YLIMS <- c(45, 220) # on the transformed scale

par(mfrow = c(3, 3))
plotfunc("Ear", "ear", YLIMS)
plotfunc("Eye", "eye", YLIMS)
plotfunc("Face", "face", YLIMS)
plotfunc("Foot", "foot", YLIMS)
plotfunc("Hand", "hand", YLIMS)
plotfunc("Mouth", "mouth", YLIMS)
plotfunc("Neck", "neck", YLIMS)
plotfunc("Nose", "nose", YLIMS)
plotfunc("Swelling", "swelling", YLIMS)
```
